# Supplementary material for: Lactate released by inflammatory bone marrow neutrophils induces their mobilization via endothelial GPR81 signaling
Source: Nat Commun. 2020 Jul 15;11:3547. doi: 10.1038/s41467-020-17402-2 (PMC7363928; doi:10.1038/s41467-020-17402-2)
Supplement: Supplementary file 6 — Source Data [file 41467_2020_17402_MOESM6_ESM.xlsx]

## Sheet: Figure1
Figure 1: LPS increases glycolysis as well as lactate production by BM neutrophils
Figure 1a:Glucose uptake by BM neutrophil (%)						Figure 1b: Relative expression (AU) glycolytic enzymes										Figure 1c: ROS expression in BM neutorphil (MFI)				Figure 1d: BM HIF-1α+ neutrophils (%)
	PBS	LPS				PBS			LPS							PBS	LPS			PBS	LPS
	34.5	58.48			HK1	7.55e-05	6.49e-05	5.51e-05	0.0001007	0.0001241	0.0001141	8.34e-05	9.98e-05			21.89	51.3			49.35	66.49
	32.48	50.65			PFKL	3.41e-05	3.24e-05	4.24e-05	8.55e-05	0.0001053	8.15e-05	7.8e-05	5.62e-05			21.65	48.66			48.17	62.06
	23.34	46.23														21.9	51.95			48.16	63.24
	23.69	47.55														20.43	48.92			48.31	64.581
	30.35	65.92														22.18	65.41			45.15	69.76
	29.25	57.52														22.9	73.9			51.3	74.085
																23.79	52			48.91	69.3
																23.43	47.61			44.98	72.38
																21.5	41.2			38	69.24
																				44.63	64.33
																				47.31	63.42
Figure 1e:LDHA expression in BM neutrophil (MFI)							Figure 1f:BM lactate levels (μM)					Figure 1g:Lactate levels (from BM isolated neutrophils; μM)						Figure 1h:Expression on BM neutrophils
	PBS	LPS					PBS	LPS	LPS+aLy6G			PBS	LPS					MCT4	MCT1	GPR81
	8.18	18.61					653.778	1724.57	1072			302	426.32					4888.49	2457.65	387.588
	7.78	17.74					625.034	1390	1227			269.14	326.2					4733.67	1942.84	189.452
	8.04	14.75					761	1645	1246			283.616	358					4556.13	2566.29	505.35
	5.57	9.29					763	1724	1153.13			268.388	382.6
	5.36	11.06					737	1722	1148.68
	4.23	11.21					744.24	1649	1281.99
	7.11	14.81					534	1372	1163.67
Figure 1i:MCT4 expression on BM neutrophil (MFI)
	PBS	LPS
	8.5	20.7
	9.53	17.92
	10.56	16.69
	11.03	19.78
	9.94	17.19
	9.98	18.35
	7.84	17.63

## Sheet: Figure 2
Figure 2: Lactate induces rapid BM neutrophil mobilization and recruitment
Figure 2a:BM neutrophils/106 cells						Figure 2b:PB neutrophils/106 cells					Figure 2c: Liver neutrophils/106 cells
	PBS	Lactate (30mg)	Lactate (50.5mg)			PBS	Lactate (30mg)	Lactate (50.5mg)			PBS	Lactate (30mg)	Lactate (50.5mg)
	154964	112477	74029			62175	178191	353468			774	2219	3169
	152781	135304	80686			87440	113878	346255			358	2139	4656
	166046	128723	66411			97688	263019	349605			506	2058	2184
	141479	112512	74091			61747	230538	363980			376	1466	4006
	174184	112452	63527			75829	106033	327315			308	1792	3402
	137647		79555			56358	201354	478681			609	1043	2930
						30255		441050			510		4276
						85194		379923			652		2355
Figure 2d:PB neutrophils/106 cells													Figure 2f:PB ROS high neutrophils/106 cells
		PBS					Lactate						PBS	Lactate
	30 min	91932	179447	117846	161292	153211	65935	81227	137151	94847	100893		13006	118767
	1 hr	80322	198723	221639	186615	111408	293034	87267	101925	313295	189070		10701	135805
	2 hr	65174	117088	169667	75829	49811	315159	407491	379077	297747	298309		15569	118311
	4 hr	56358	87998	67639	52916	51581	363980	454186	535881	354849	541823		36383	116222
													22253	107400
													21544	156120
Figure 2h:PB neutrophils/106 cells								Figure 2i:PB ROS high neutrophils/106 cells
	PBS+vehicle	LPS+vehicle	LPS+FX11	2xPBS	LPS+PBS	LPS+Sodium oxamate		PBS+vehicle	LPS+vehicle	LPS+FX11	2xPBS	LPS+PBS	LPS+Sodium oxamate
	66498	110573	35991	57975	80184	46442		9703	48095	24065	16099	48424	13041
	24726	117568	20447	46164	125669	22217		10084	40781	10750	26921	43643	5315
	51924	153853	7871	74804	142530	11276		12428	25222	9198	24070	53407	19138
	81620		18395	59799	100624	31800				7517	24907	43371	33905
				61968	145776					24033	28528
Figure 2j:PB neutrophils/106 cells					Figure 2k:PB ROS high neutrophils/106 cells
	PBS+vehicle	LPS+vehicle	LPS+CHC			PBS+vehicle	LPS+vehicle	LPS+CHC
	73306	360551	107434			4252	31001	13002
	77095	336737	121220			5968	42057	18510
	32228	202456	85323			10048	26395	24046
	46164	144106	111535			16009	43643	14320

## Sheet: Figure 3
Figure 3: Lactate production by neutrophils requires NOX/ROS signaling
Figure 3a:BM HIF-1α+ neutrophils (%)
	PBS										LPS
WT	49.35	48.17	48.16	48.31	45.15	48.91	44.98	38	51.3		66.49	62.06	63.24	55.29	64.581	69.76	74.085	69.3	69.24
gp91phox-/-	43.94	53.96	46.4	39.53	40.98	37.15	46.5				34.85	61.17	54.81	41.56	40.5	39.53	72.58
Figure 3b: LDHA expression in BM neutrophil (MFI)
	PBS					LPS
WT	8.18	10.88	7.78	8.04	5.57		18.61	17.74	11.21	14.75	11.06
gp91phox-/-	8.63	8.48	7.35	5.58			9.46	10.97	8.7	4.84
Figure 3c: MCT4 expression on BM neutrophil (MFI)
	PBS								LPS
WT	8.5	9.53	11.09	10.56	11.03	9.94	9.98		20.7	17.92	16.69	19.78	17.19	18.35	17.63
gp91phox-/-	11.15	10.57	10	10.35	12.75	10.77	11.37		11.57	11.563	13.42	15.11	14.6	11.06	12.85
Figure 3d: BM lactate levels (μM)
	PBS							LPS
WT	760.702	651	625.034	899				1364	1275.62	1724.57	1390	1645
gp91phox-/-	1099.16	737.043	581.585	909	918			1543.51	790.544	919.112	691.416	802	920.4
Figure 3e: Lactate levels (from BM isolated neutrophils; μM)
	PBS				LPS
WT	302	269.14	283.616	268.388		426.32	326.2	358	382.6
gp91phox-/-	309.94	311.66	282.29			341.74	327.67	354.507
Figure 3f: PB neutrophils/106 cells
	PBS							LPS
WT	84753	75829	87998	70006	63252	60594		120758	125649	142942	190964	195097	139930
gp91phox-/-	96937	29140	39792	74436	137219	132811		111704	51407	87291	63868	93803	174876
Figure 3g: PB ROS high neutrophils/106 cells
	PBS							LPS
WT	13006	10701	15569	36383	22253	21544	30740		65988	49770	108938	163051	75325	65442
gp91phox-/-	6251	12290	6534	3830	12862	19020			22458	17173	7056	7131	30805	21814
Figure 3h: PB ROS high neutrophils/106 cells
PBS	LPS	LPS+Lac
6200	17162	28012
11526	7119	27948
11475	12738	43488
22464	24146	46977
3930	22426	45634
6170	21814	33693
19020	33709
19249	23186

## Sheet: Figure 4
Figure 4: HIF-1α mediates lactate release and inflammatory neutrophil mobilization
Figure 4a: glycolytic enzymes in sorted BM neutrophils
	WT+PBS				WT+LPS						HIF-1a KO+PBS				HIF-1a KO+LPS
HK1	7.55e-05	6.49e-05	5.51e-05		0.00010075	0.00012415	0.00011409	8.34e-05	9.98e-05		7.16e-05	8.7e-05	7.37e-05		5.98e-05	3.78e-05	2.42e-05
PFKL	3.41e-05	3.24e-05	4.24e-05		8.55e-05	0.00010529	8.15e-05	7.8e-05	5.62e-05		2.29e-05	3.34e-05	3.06e-05		1.5e-05	5.4e-05	1.17e-05
Figure 4b: LDHA expression in BM neutrophil (MFI)
	PBS								LPS
WT	26.64	23.59	26.11	22.2	25.68	26.2			54.27	30.26	42.24	42.18	39.3	34.24	36.93
HIF-1α-/-	17.61	14.33	16.15	13.1	24.57	14.96			21.86	18.23	23.36	22.36	20.73	19.35	24.6	24.72	14.15
Figure 4c: MCT4 expression on BM neutrophil (MFI)
	PBS								LPS
WT	17.29	20.28	19.83	10.94	24.74	25			32.7	28.62	30.01	35.34	34.15	33.35
HIF-1α-/-	19.42	21.79	20.71	24.89	26.7	25.42	16.9		27.57	19.52	18.31	20.46	27.93	26.95
Figure 4d: BM lactate levels (μM)
	PBS								LPS
WT	737	842	882	899	653				1386	1364	1754	1724	1722
HIF-1α-/-	1385.96	507.699	705.2	600.26	393.75	228.94			640.835	1124.68	560.929	1334.03	623.17	664.71
Figure 4e: Lactate levels (from BM isolated neutrophils; μM)
	PBS					LPS
WT	302	269.14	283.616	268.388		426.32	326.2	358	382.6
HIF-1α-/-	306.56	300.76	303.38	302		322.98	358.03	310.2	312.24
Figure 4f: PB neutrophils/106 cells
	PBS								LPS
WT	61747	40817	84468	87440	75831	49811	54565		142942	162255	141546	147506	120758	136946	269830
HIF-1α-/-	50043	49592	79369	56286	31939	37232	64396		19126	71361	36674	72121	78514	40196	47360	71361
Figure 4g: Liver neutrophils/106 cells
	PBS									LPS
WT	816	376	276	223	368	506	738	300		12037	22512	10739	10441	15514	17556	12747	9872
HIF-1α-/-	366	284	280	291	236	248	483	1514		9568	5764	8738	8977	10363	2504	5154	2419
Figure 4h: PB neutrophils/106 cells
	PBS						Lactate
WT	77258	44195	54565	46700	54377		340055	303574	327315	346255	463115	335051
HIF-1α-/-	64396	79369	56286	58534	87335		334928	207446	333638	450853	300310
Figure 4i: Liver neutrophils/106 cells
	PBS					Lactate
WT	604	738	816	300		2522	2930	3169
HIF-1α-/-	483	366	284	365		2674	2765	2411

## Sheet: Figure 5
Figure 5: Lactate down-regulates VE-Cadherin expression and increases vascular
Figure 5a:Evans Blue dye (O.D 620nm/femur)							Figure 5c:PB neutrophils/106 cells				Figure 5d: Evans Blue dye (O.D 620nm/femur)
PBS	Lactate						PBS	GPR81 agonist			PBS	GPR81 agonist
0.24	0.37						31916	224013			0.24	0.50755
0.19	0.34						53175	278800			0.19	0.411717
0.23	0.36						59601	214462			0.25	0.41885
0.16	0.39						56358	174598			0.23	0.3
0.14	0.32						75829	125909			0.16
							49811	124573			0.14
							77752
Figure 5e:Evans Blue dye (O.D 620nm/femur)																Figure 5f:Evans Blue dye (O.D 620nm/femur)
	PBS					Lactate					LPS					PBS	LPS	αLy6G+LPS	αLy6G+LPS+Lactate
WT	0.24	0.19	0.23	0.16	0.14	0.37	0.34	0.36	0.39	0.32	0.38	0.34	0.3			0.24	0.38	0.16	0.37175
GPR81-/-	0.21	0.2	0.23			0.27	0.28	0.26	0.27		0.22	0.32	0.22			0.19	0.34	0.24	0.34215
																0.23	0.3	0.24	0.31115
																0.16		0.2
																0.14		0.2113
Figure 5g: VE-Cadherin expression on sBMEC (MFI)
	PBS						Lactate						LPS
WT	11.58	12.6	13.9	10.97	11.68		7.51	7.88	7.18	6.47	7.17	9.27	2.87	4.35	2.27	3.01	3.08
GPR81-/-	13.72	11.25	8.92	9.59	10.02	12.5	13.69	5.63	12.61	10.36	9.49		10.14	6.94	6.12	9
Figure 5h:PB neutrophils/106 cells
	PBS					α-VE-Cad ab (50 ug)					α-VE-Cad ab (100 ug)					Figure 5i:Evans Blue dye (O.D 620nm/femur)
WT	118211	73325	65619	38953		242263	287260	214433	106352		392764	352546	241933	231353		PBS	Lactate+PBS	Lactate+Epac1 agonist
GPR81-/-	112470	45846	74360	61585		226037	190705	230441	260230		283390	382586	234190	336512		0.2487	0.3157	0.280167
																0.244933	0.347567	0.1979
																0.258933	0.376	0.2437
																0.268333	0.347	0.2598
Figure 5j:PB neutrophils/106 cells
PBS	Lactate+PBS	Lact+Epac1 agonist
208492	545786	167583
284867	538831	370851
323761	442176	365312
312769	454186	256665
379041	535881	289776

## Sheet: Figure 6
Figure 6: GPR81/lactate signaling mediates neutrophil mobilization
Figure 6a:BM neutrophils/106 cells
	PBS										Lactate
WT	134511	106870	126964	188847	166046	141479	100151	156306	133135		69552	80686	66411	63527	79555	81471	62851	70804	74122
GPR81 KO	179168	169118	143761	121251	131131	98740	90701	169311	143354		66322	101104	135564	64769	103914	106877	136768	69186	81759
Figure 6b: PB neutrophils/106 cells
	PBS									Lactate
WT	59601	56358	75829	49811	84447	77258	112811	57377		353474	346255	349605	363980	463115	340050	441050	379923
GPR81 KO	120320	57542	94446	95412	76364	96877	176868	110587		46744	252489	190688	244280	219106	208493	169617	255969
Figure 6c:BM neutrophils/106 cells
	PBS										LPS
WT	134511	166046	141479	106870	119233	140590	119440	133135	156306		33900	27033	33485	21096	30430	21061	23629	21501
GPR81-/-	143761	68393	135650	121251	128752	90701	98740	68422	105757		34569	58926	104980	57770	45332	66613	64398	55627
Figure 6d: PB neutrophils/106 cells
	PBS								LPS
WT	59601	56358	75829	49811	31916	84447	87440		120758	142942	130335	140486	165097	141546	147506
GPR81 KO	57542	94446	95412	80239	76364	120320	50152		69482	88300	127297	105576	81556	85709	144378
Figure 6e:PB neutrophils/106 cells						Figure 6f: Evans Blue dye (O.D 620nm/femur)
PBS	LPS	αVE-Cad +LPS					PBS						Lactate
75710	72650	227763				WT into WT	0.1575	0.151567	0.1719	0.16975	0.21		0.273133	0.3007	0.326433	0.21615
129405	146292	189435				GPR81 KO into WT	0.198867	0.1622	0.154483	0.143817			0.311067	0.24115	0.209617	0.211983
98896	120320	442589				WT into GPR81 KO	0.2404	0.229767	0.2407	0.263967			0.268667	0.146133	0.289367	0.2609
65306	94446	190180
Figure 6g: PB neutrophils/106 cells															Figure 6h: Liver neutrophils/106 cells
	PBS						Lactate									PBS						Lactate
WT to WT	205535	146878	197853	154515			343491	463800	370373	353709					WT to WT	3306	2556	2614	2980			4921	5066	5484	6629
GPR81 KO to WT	116635	121363	134648				333826	377724	436041						GPR81 KO to WT	2631	3752	2297				7658	5933	6801
WT to GPR81 KO	196298	273154	184258	201424	209874		202384	228475	141479	239007	464289				WT to GPR81 KO	2445	1579	4348	3491	4513		4619	4084	7750	4472	2112
Figure 6i: BM neutrophils/106 cells															Figure 6j: PB neutrophils/106 cells
	PBS						Lactate									PBS							Lactate
GPR81f/f/ Cdh5 cre neg	120345	121981	128737	126964	156306		90404	88549	101986	78549	74029	77816			GPR81f/f/ Cdh5 cre neg	161766	123120	139038	119972	66417	53208		449264	426059	481907	434318	541823	425952
GPR81f/f/ Cdh5 cre pos	131912	157143	105662	104313	162530		146087	109142	122247	148716	136889	98144			GPR81f/f/ Cdh5 cre pos	100815	109838	120120	111919	82684	112698		227802	353163	209495	290450	233567	336544
Figure 6k:Plasma CXCL1 (pg/ml)
	PBS										Lactate
WT	274.2	943.95	219.3	274.8	516.45	626.1	271.4	575.95	679.95		1549.75	1474	1774.3	1858.95	1764.85	1589.55	1643.5	1617.05
GPR81-/-	276.8	315.4	269.1	678.45	293.15	225.5	269.55	456.55			1728.3	1765.05	1306	1780.3	1855.35	902.6	945.2	1323.6
Figure 6l:Plasma CXCL1 (pg/ml)
	PBS							Lactate
GPR81f/f/ Cdh5 cre neg	882.421	161.579	157.79	513.737	271.4	326.4		1330.95	776.632	975.211	1508.32	1499.84	1474	1439.35
GPR81f/f/ Cdh5 cre pos	256.895	158.053	281.263	96.1579	139.842	328.684		1165.89	1215.84	1011.53	589.368	1377.32	1362.11	1113.32
Figure 6M:Plasma G-CSF (pg/ml)
	PBS							Lactate
WT	386.261	285.913	501.783	235.87	158.739	192.261		1059.83	1362.13	1566.57	1274.96	1348.65	1502.7
GPR81-/-	208.609	673.826	553.783	284.522	471.478			1296.7	973.478	769.217	786.304	1040.04	597.783

## Sheet: Figure 7
Figure 7: Salmonella increases lactate production and release by inflammatory BM neutrophils
Figure 7a:BM lactate levels (μM)					Figure 7b:Blood lactate levels (μM)					Figure 7c: ROS expression in BM neutrophils (MFI)
											PBS								Salmonella
PBS	Salmonella				PBS	Salmonella				WT	49.11	50.61	20.23	27.67	19.03	22.28	17.24		130.56	114.33	67.13	66.77	67.1	64.86	61.56
443.877	714.53				1823.53	3891.59				gp91phox-/-	26.66	22.4	29.24	23.2	32.57	30.22			77.83	55.45	35.72	36.52	53.14	39.34
434.34	867.544				2919.59	3383.42
496.157	787.496				3375.83	3724.92
318.894	936.692				2795.5	3940.41
258.936	643.941				2817.89	3578.89
Figure 7d:BM HIF-1α+ neutrophils (%)
	PBS										Salmonella
WT	44.98	59.34	74.62	52.46	51.3	48.91	48.17	48.16	48.31		79.79	82.27	74.5	86.8	77.26	82.16	85.66	77.95	69.38
gp91phox-/-	66.94	75.42	61.48	78.78	50.29	63.82	53.96	61.17	46.5		61.86	58.06	58.92	58.85	84.02	77.08	58.05	64.72	50.21
Figure 7e:LDHA expression in BM neutrophil (MFI)
	PBS								Salmonella
WT	18.05	21.1	26.11	31.83	22.2	13.73	20.55		48.27	29.04	64.05	50.79	39.53	42.02
gp91phox-/-	32.94	20.49	21.6	20.82	18.09	28.13			25.17	32.03	23.93	34.8	21.04
Figure 7f: MCT4 expression on BM neutrophil (MFI)
	PBS							Salmonella
WT	12.8	12.41	10.94	9.47	9.62	8.72		17.09	17.74	22.45	27.72	17.08	16.74
gp91phox-/-	13.97	14.36	14.14	13.17	14.54			20.76	14.34	11.95	12.15	21.37
Figure 7g:ROS expression in PB neutrophils (MFI)
	PBS								Salmonella
WT	35.89	26.23	17.39	14.97	16.46				50.22	49.61	42.04	52.42	61.59
gp91phox-/-	24.62	24.93	17.95	15.64	19.74	11.73	15.01		55.23	47.78	17.29	10.6	26.38	15.82
Figure 7h:PB neutrophils/106 cells
	PBS									Salmonella
WT	84753	77986	68469	75829	87998	70007	137103			120452	239643	298619	230418	153016	241182
gp91phox-/-	55154	72888	70736	62497	96937	132811	74436			120452	10614	175217	46669	86853	73660	116781
GPR81-/-	50542	43953	84886	61069	42756	104418	76364	94446		175508	90931	45916	46458	75329	199151	71793	90419
Figure 7i: Liver neutrophils/106 cells
	PBS									Salmonella
WT	747	818	1630	2317	1087	2388	1265			16945	24782	13656	17952	23127	16217
gp91phox-/-	1098	1733	1193	3203	393	719	1044			9679	12255	16476	5029	12437	13859	13197
GPR81-/-	339	588	819	758	2491	452	594	1014		10747	3652	4722	7300	12448	12400	13251	13693

## Sheet: Tabel 1
Table 1: Effects of lactate or LPS treatments on blood pH and glucose levels in WT mice.
Blood glucose (mg/dL)					Blood pH
PBS	Lactate	LPS			PBS	Lactate	LPS
337	225	131			6.739	6.854	6.962
300	211	127			6.753	6.814	6.976
249	177	183			6.778	6.863	6.743
251	192	172			6.829	6.912	6.767

## Sheet: Supplementary Figure 1
Supplementary Figure 1:BM neutrophils are highly glycolytic cells with low rate of oxidative phosphorylation
Supp. Figure 1b: TCA cycle_relative expression												Supp. Figure 1e: Expression on BM neutrophils						Supp.Figure 1f: BM neutrophils(%)					Supp.Figure 1h:Glucose uptake by PB neutrophil (%)
	PBS				LPS
Pdha1	7.65e-05	5.19e-05	4.66e-05		5.74e-05	3.93e-05	0.00011409	4.51e-05	4.36e-05			MCT4	MCT1	GPR81				MCT4	MCT1	GPR81			PBS	LPS
Mpc1	0.000182	0.00023032	0.00022039		0.00012535	0.00010529	0	0.00010259	0.00012229			21.51	2.32	2.62				76.658	19.9889	0.2007			12.85	29.88
Cs	0.00010444	9.25e-05	9.75e-05		9.61e-05	9.74e-05	6.52e-05	7.52e-05	8.08e-05			18.5	2.34	0.88				77.5937	8.2653	0.1135			8.61	30.08
Sdha	0.00010444	0.00010219	6.36e-05		9.61e-05	6.6e-05	3.26e-05	6.29e-05	8.15e-05			17	1.77	0.9				74.3448	23.8798	0.317			12.3	47.39
Mdh1	7.45e-05	0.00011516	5.51e-05		6.33e-05	3.61e-05	8.15e-05	3.69e-05	7.45e-05									68.7	28.4	4.1			15.39	35.17
Mdh2	0.00094827	0.00093751	0.0006739		0.00044632	0.00034887	8.15e-05	0.00024075	0.00041256
Supp.Figure 1i:MCT4 expression on PB neutrophils (MFI)						Supp.Figure 1j: Blood lactate levels (μM)
PBS	LPS					PBS	LPS
9.41	20.12					1823.53	3823.31
10.79	23.3					2919.59	4244.57
8.6	31.11					3375.83	3622.22
8	14.38					2795.5	3842.33
						2817.89	3764.96

## Sheet: Supplementary Figure 2
Supplementary Figure 2: Lactate preferentially induces rapid BM neutrophil mobilization
Supp. Figure 2a: BM lactate levels (μM)					Supp. Figure 2b: Blood lactate levels (μM)						Supp. Figure 2c: BM neutrophils/femur					Supp. Figure 2d: PB neutrophils/ml of blood
PBS	Lactate				PBS	Lactate					PBS	Lactate				PBS	Lactate
443.877	587.638				1823.53	3955.03					4942568	2595837				514755	1682473
434.34	556.052				2919.59	4675.85					5609440	3657090				612911	1963890
496.157	637.98				3375.83	3684.14					6907799	3490146				596010	3711414
318.894	783.891				2795.5	4153.79					7023550	331510				678024	2943167
258.936	651.79				2817.89	3979.48					6217489	2281188				676390	2097630
											5751313	1728402				479043	2253847
											3905889					272295	2426775
Supp. Figure 2h:Volume of neutrophils inside sinus [µm3]
Time	PBS			Lactate
1	24561.6	11594.3	12813.3	176596	66592	138990
2	22771.7	12986.3	12513.5	181912	66344.5	148990
3	24532.1	13357.8	12627	178442	66981.3	149131
4	21747	13517.5	14029.7	183630	71697.5	145773
5	19956.8	14217.2	15755.5	186795	71513.4	157380
6	18813.1	14281.1	15524.7	186484	70989.6	158546
7	20456.8	15972.4	16334.3	190505	72880	162324
8	20117.8	18121.3	16461.5	196224	75040.1	171538
9	22808	18861.6	16785.3	199110	76439.8	175212
10	23351.5	18651.6	18132	201612	78835.9	175965
11	22836.5	20603.2	18080.2	202581	80234	181064
12	22586.7	22507.6	17880.7	201823	80491	180926
13	23187	23971.7	15988.8	203597	80004.2	186185
14	25432.2	24331.6	15099.5	206697	82818.3	187683
15	24871.3	26314.7	17217.8	202366	83049	185073
16	25573.4	24960.9	17133.7	204107	86254.1	193514
17	24155.7	28052.8	17137.3	207481	86132.3	194374
18	23685.9	29957.7	17642.3	214300	88415.9	193823
19	24049.2	32082.3	19614.4	221206	90029.2	192303
20	23315.2	32333.3	20757.7	223832	93018.8	198177
21	28304.5	33978.6	20840.5	228016	96632.8	201702
22	26313.2	34007.5	21428.4	228543	95736.3	200830
23	29897.2	31857.6	21533.3	225478	97260.1	205236
24	36252.9	34396.6	21874.3	230671	99598.3
25	38462.3	34335.8	23746.1	232177	100303
26	39525	33811.5	22758.7	225666	100750
27	35962.1	33485.7	24984.5	227822	96706.1
28	34889.1	37827.5	23628.9	228435	97292.3
29	34168	40854	25637.6	232352	101534
30	38194.6	42856	25469.2

[truncated: 5 more sheets: Supplementary Figure 3, Supplementary Figure 4, Supplementary Figure 5, Supplementary Figure 6, Supplementary Figure 7]
